# Supplementary material for: A renal YY1-KIM1-DR5 axis regulates the progression of acute kidney injury
Source: Nat Commun. 2023 Jul 17;14:4261. doi: 10.1038/s41467-023-40036-z (PMC10352345; doi:10.1038/s41467-023-40036-z)
Supplement: Supplementary file 4 — Source Data [file 41467_2023_40036_MOESM4_ESM.xlsx]

## Sheet: Figure 1
Fig. 1b
	CT			Cis			P value (CT vs Cis)	P value summary (CT vs Cis)	t test
Cyr61	1.47	1.19	0.87	3.36	3.49	2.7	0.00372619	**
Nhe3	0.93	1.24	1.17	0.95	1.12	1.43	0.770258	ns
Fabp4	1.13	1.46	0.71	2.35	1.84	2.47	0.0186837	*
Il18	1.03	0.75	1.39	2.58	4.14	3.67	0.02276	*
Ngal	0.7	0.94	1.65	353.6	287.3	373.8	0.00594689	**
Kim1	1.34	0.65	1.17	582.6	633.7	521.8	0.00311218	**
Fig. 1c
Fig. 1d	CT	Cis	P value (CT vs Cis)	P value summary (CT vs Cis)	t test
Relative IOD	0.78	5.93	0.001	**
	1.13	5.68
	0.85	6.51
	1.24	7.85
Fig. 1e
	Vec+CT	KIM1+CT	Vec+Cis	KIM1+Cis	P value (Vec+CT vs Vec+Cis)	P value summary (Vec+CT vs Vec+Cis)	P value (Vec+Cis vs KIM1+Cis)	P value summary (Vec+Cis vs KIM1+Cis)	One-way ANOVA
Relative Cell viability	1.02717	0.981889	0.619292	0.395979	<0.0001	****	<0.0001	****
	0.938531	0.922416	0.57862	0.398665
	1.01028	0.983424	0.610084	0.388305
	1.00146	1.00222	0.594736	0.406722
	1.02256	1.01604	0.564423	0.39713
Fig. 1f
Relative Cell viability	Cas9+CT	KIM1 KO + CT	Cas9+Cis	KIM1 KO+Cis	P value (Cas9+CT vs Cas9+Cis)	P value summary (Cas9+CT vs Cas9+Cis)	P value (Cas9+Cis vs KIM1 KO+Cis)	P value summary (Cas9+Cis vs KIM1 KO+Cis)	One-way ANOVA
	1.0792	1.0533	0.712	0.8631	<0.0001	****	0.005	**
	0.9457	1.0217	0.6825	0.8145
	1.0539	0.976	0.6637	0.8257
	0.9122	1.0358	0.6705	0.7984
Fig. 1g
	Vec+CT			KIM1+CT			Vec+Cis			KIM1+ Cis			P value (Vec + CT vs Vec + Cis)	P Value summary (Vec + CT vs Vec + Cis)	P value (Vec + Cis vs KIM1+ Cis)	P Value summary (Vec + Cis vs KIM1+ Cis)	One-way ANOVA
IL6	1.22	1.17	0.7	0.87	1.38	1.13	6.14	4.93	5.25	13.05	7.78	9.32	0.0205	*	0.0162	*
TNFA	0.75	1.13	1.18	1.49	0.95	1	5.65	7.17	8.76	13.66	14.39	12.51	0.0002	***	0.0002	***
CXCL2	1.25222	0.709771	1.12512	1.35517	1.24486	1.31662	5.96319	4.54128	3.88255	9.19601	10.3661	6.43647	0.0164	*	0.0141	*
CXCL10	0.977753	1.01444	1.00819	0.646939	0.817838	0.866557	2.01408	2.746	2.42422	3.34079	3.541	3.85278	0.0004	***	0.0011	**
Fig. 1h	Cas9+CT			KIM1-KO+CT			Cas9+Cis			KIM1-KO+Cis			P value (Cas9 + CT vs Cas9 + Cis)	P Value summary (Cas9 + CT vs Cas9 + Cis)	P value (KIM1 KO+CT vs KIM1 KO + Cis)	P Value summary (KIM1 KO+CT vs KIM1 KO + Cis)	One-way ANOVA
IL6	0.961702	0.925522	1.1235	1.2075	1.05379	1.09929	3.78631	3.16119	3.6218	1.14716	1.02672	1.20517	<0.0001	****	<0.0001	****
TNFA	1.05015	1.0294	0.925046	0.95402	0.971018	1.06971	4.51198	3.83028	4.58518	2.62136	2.15592	2.15592	<0.0001	****	<0.0001	****
CXCL2	0.989247	0.885362	1.14176	1.0086	0.881398	0.971497	3.91848	3.22025	2.90599	1.43903	1.62076	1.82586	<0.0001	****	0.0004	***
CXCL10	1.00928	1.10701	0.895031	2.02361	1.77674	1.59538	3.86755	3.90346	4.02758	1.1147	0.894284	1.1721	<0.0001	****	<0.0001	****
Fig. 1i
Fig. 1j
Fig. 1k	Vec+CT	KIM1+CT	Vec+Cis	KIM1+Cis	P value (Vec+CT vs Vec+Cis)	P value summary (Vec+CT vs Vec+Cis)	P value (Vec+Cis vs KIM1+Cis)	P value summary (Vec+Cis vs KIM1+Cis)	One-way ANOVA
Apoptosis cells (%)	9.44	10.49	34.6	65.1	<0.0001	****	<0.0001	****
	9.58	10.71	35.7	65.3
	9.3	10.34	39.3	65.2
Fig. 1l	Cas9+CT	KIM1 KO + CT	Cas9+Cis	KIM1 KO+Cis	P value (Cas9+CT vs Cas9+Cis)	P value summary (Cas9+CT vs Cas9+Cis)	P value (Cas9+Cis vs KIM1 KO+Cis)	P value summary (Cas9+Cis vs KIM1 KO+Cis)	One-way ANOVA
Apoptosis cells (%)	11.24	11.93	50.5	13.47	<0.0001	****	<0.0001	****
	8.73	14.27	55.9	14.42
	9.03	5.41	64.8	13.5
Fig. 1o	Vec+CT	KIM1+CT	Vec+Cis	KIM1+Cis	P value (Vec+CT vs Vec+Cis)	P value summary (Vec+CT vs Vec+Cis)	P value (Vec+Cis vs KIM1+Cis)	P value summary (Vec+Cis vs KIM1+Cis)	One-way ANOVA
TUNEL+ cells per field	0	12	89	186	<0.0001	****	<0.0001	****
	17	4	76	147
	3	0	113	203
	0	13	79	219
	14	21	103	190
Fig. 1p	Cas9+CT	KIM1 KO+CT	Cas9+Cis	KIM1 KO+Cis	P value (Cas9+CT vs Cas9+Cis)	P value summary (Cas9+CT vs Cas9+Cis)	P value (Cas9+Cis vs KIM1 KO+Cis)	P value summary (Cas9+Cis vs KIM1 KO+Cis)	One-way ANOVA
TUNEL+ cells per field	6	13	84	43	<0.0001	****	<0.0001	****
	12	4	104	36
	7	0	127	40
	4	12	78	38
	0	7	120	43

## Sheet: Figure2
Fig. 2b
		CT			Cis			P value (CT vs Cis)	P value summary (CT vs Cis)	t test
Relative mRNA levels	Yy1	1.033	1.04052	0.930358	0.359745	0.322444	0.217446	0.000271109	***
	Esr1	0.593754	0.846853	1.98877	1.61098	0.739077	0.89513	0.910351	ns
	Usf1	1.15914	1.00349	0.85971	1.2366	0.708339	0.392696	0.457964	ns
	Esr2	1.09026	0.913698	1.00384	1.13963	0.40186	0.898145	0.477537	ns
	Erg	1.00599	1.01919	0.975327	0.834764	1.16664	0.627437	0.513114	ns
	Ctcf	0.8608	0.996385	1.16592	1.11118	1.13769	0.991384	0.518349	ns
	Cdx2	1.8936	0.831393	0.635191	1.27206	0.963187	0.917054	0.878352	ns
	Gata4	0.785706	0.978907	1.30017	0.864842	1.44116	1.37905	0.432821	ns
	Cebpa	1.58069	0.837968	0.877941	0.754966	1.45951	0.63631	0.695001	ns
	Nr3c1	0.784977	1.17343	1.08564	0.459662	0.398783	0.370733	0.0307522	*
	Foxa1	1.03052	0.860523	1.12767	0.949727	1.08818	0.808447	0.635963	ns
	Gata6	1.10575	1.04257	0.867442	0.821536	0.601194	1.03443	0.28192	ns
	Foxa2	0.541219	0.805598	2.29355	1.6503	2.65024	1.72815	0.291522	ns
	Gata3	0.725533	1.13476	1.21462	1.5377	1.08613	1.31588	0.224177	ns
	Tcf7l2	1.18361	1.09541	0.771288	0.364078	0.256111	0.233437	0.0200191	*
	Tcf12	0.785971	1.11519	1.1409	3.59255	2.59293	1.93595	0.0652258	ns
	Fosl2	1.14535	0.936147	0.932652	1.49618	1.29523	0.884393	0.348085	ns
	Stat1	0.886324	0.886324	1.20093	7.67138	6.73048	6.26399	0.00316549	**
	Stat3	0.919502	0.91934	1.18296	2.6234	2.5329	2.70475	0.000396334	***
	Cebpb	1.79505	0.865307	0.643803	0.773504	0.983888	0.621923	0.478674	ns
	Max	0.961634	1.00774	1.03191	1.6159	0.765084	0.722741	0.917397	ns
	Spi1	1.13633	1.00888	0.872279	0.9222	0.820541	0.591711	0.144336	ns
	Sp1	1.01526	0.813506	1.21078	0.978269	0.992487	0.802252	0.542571	ns
Fig. 2c
		0 μg			0.05 μg			0.1 μg			0.2 μg			P value (0.05 μg vs 0 μg)	P value summary (0.05 μg vs 0 μg)	P value (0.1 μg vs 0 μg)	P value summary (0.1 μg vs 0 μg)	P value (0.2 μg vs 0 μg)	P value summary(0.2 μg vs 0 μg)	One-way ANOVA
Relative luciferase activity	STAT3	1.04995	1.07995	0.869957	1.13994	1.12494	1.12494	1.45493	1.54492	1.66492	1.43993	1.9649	1.81491	0.7424	ns	0.0103	*	0.0018	**
	STAT1	1.16361	1.06547	0.771064	0.953316	1.54213	1.09351	0.841161	0.813122	1.17762	0.967335	1.07949	0.897238	0.6912	ns	0.988	ns	0.9995	ns
	YY1	1.0398	1.0398	0.920282	0.573682	0.513924	0.585634	0.597586	0.573682	0.454165	0.513924	0.454165	0.454165	<0.0001	****	<0.0001	****	<0.0001	****
Fig. 2d
Fig. 2e
Fig. 2f	CT	Cis	P value (CT vs Cis)	P value summary (CT vs Cis)	t test
Relative IOD	1.36	0.13	0.0189727	*
	0.87	0.37
	1.32	0.07
	0.55	0.28
Fig. 2g	Sham	uIRI	P value (Sham vs uIRI)	P value summary (Sham vs uIRI)	t test
Relative IOD	0.73	0.07	0.0184217	*
	1.46	0.12
	0.62	0.04
	1.19	0.19
Fig. 2h
		Cis 0 h			Cis 3 h			Cis 6 h			Cis 12 h			Cis 24 h			Cis 48 h			P value (Cis 0 h vs Cis 3 h)	P value summary (Cis 0 h vs Cis 3 h)	P value (Cis 0 h vs Cis 6 h)	P value summary (Cis 0 h vs Cis 6 h)	P value (Cis 0 h vs Cis 12 h)	P value summary (Cis 0 h vs Cis 12 h)	P value (Cis 0 h vs Cis 24 h)	P value summary (Cis 0 h vs Cis 24 h)	P value (Cis 0 h vs Cis 48 h)	P value summary (Cis 0 h vs Cis 48 h)	P value (Cis 3 h vs Cis 12 h)	P value summary (Cis 3 h vs Cis 12 h)	P value (Cis 6 h vs Cis 12 h)	P value summary (Cis 6 h vs Cis 12 h)	P value (Cis 12 h vs Cis 24 h)	P value summary (Cis 12 h vs Cis 24 h)	P value (Cis 24 h vs Cis 48 h)	P value summary (Cis 24 h vs Cis 48 h)	t test
Relative mRNA levels	Yy1	0.903333	1.17555	0.941694	0.195919	0.232988	0.263949	0.305306	0.170557	0.202828	0.154784	0.126598	0.154784	0.286842	0.241205	0.231379	0.540861	0.656711	0.540861	0.009	**	0.0044	**	0.009	**	0.0102	*	0.0229	*	0.0319	*	0.1796	ns	0.0106	*	0.0061	**
	Kim1	0.941694	0.954839	1.11213	0.998843	1.06314	0.951536	3.09155	3.43029	3.09155	11.4584	8.68382	11.4584	4.85116	6.31302	6.09797	2.89453	3.14559	4.06521	0.9812	ns	0.0005	***	0.0091	**	0.0083	**	0.0199	*	0.0092	**	0.0145	*	0.0201	*	0.0163	*
Fig. 2i
Fig. 2j
	Vec+CT	YY1+CT	Vec+Cis	YY1+Cis	P value (Vec+CT vs Vec+Cis)	P value summary(Vec+CT vs Vec+Cis)	P value (Vec+Cis vs YY1+Cis)	P value summary (Vec+Cis vs YY1+Cis)	One-way ANOVA
Relative Kim1 mRNA level	1.13	1.07	3.27	1.54	<0.0001	****	<0.0001	****
	0.99	1.33	2.99	1.26
	1.2	1.16	2.86	1.44
Fig. 2k
Fig. 2l
	CT	Eudesmin	Cis	Eudesmin+Cis	P value (CT vs Cis)	P value summary(CT vs Cis)	P value (Cis vs Eudesmin+Cis)	P value summary (Cis vs Eudesmin+Cis)	One-way ANOVA
Relative Kim1 mRNA level	1.36788	2.38198	10.3728	6.27331	<0.0001	****	<0.0001	****
	0.845332	2.14082	10.1026	6.18065
	0.864812	2.14898	9.86333	6.06535
Fig. 2m
Fig. 2n
	pSuper+CT	shYY1+CT	pSuper+Cis	shYY1+Cis	P value (pSuper+CT vs pSuper+Cis)	P value summary (pSuper+CT vs pSuper+Cis)	P value (pSuper+Cis vs shYY1+Cis)	P value summary (pSuper+Cis vs shYY1+Cis)	One-way ANOVA
Relative Kim1 mRNA level	1.29334	2.26387	4.85997	9.8976	0.0011	**	<0.0001	****
	1.08273	1.56429	4.85609	11.8013
	0.714056	1.73311	3.49217	10.811
Fig. 2o		CT+IgG			CT+YY1			Cis+IgG			Cis+YY1			P value (CT+IgG vs CT+YY1)	P value summary(CT+IgG vs CT+YY1)	P value (Cis+IgG vs Cis+YY1)	P value summary(Cis+IgG vs Cis+YY1)	One-way ANOVA
Fold Change	P1	0.98257	1.21522	0.837484	1.05929	1.34872	0.861977	1.2005	0.749946	1.11073	1.04587	0.827513	0.936123	0.9632	ns	0.9554	ns
	P2	0.858731	0.976688	0.851008	0.626052	0.899115	0.832032	1.01746	0.890639	1.10352	1.02083	0.729727	0.910465	0.6919	ns	0.6516	ns
	P3	1.05166	1.12545	0.842547	9.03608	10.6114	7.47135	1.0679	0.948923	0.98682	23.9386	26.8756	30.884	0.0039	**	<0.0001	****
	P4	0.743726	0.905275	0.882101	9.60436	12.3068	12.1591	0.925815	1.16181	0.929697	26.9639	21.337	27.1714	0.0005	***	<0.0001	****
Fig. 2p		CT+IgG			CT+YY1			Cis+IgG			Cis+YY1			P value (CT+IgG vs CT+YY1)	P value summary(CT+IgG vs CT+YY1)	P value (Cis+IgG vs Cis+YY1)	P value summary(Cis+IgG vs Cis+YY1)	t test
Fold Change	P1	1.07923	1.02101	0.907519	1.04247	0.876606	1.07923	0.821437	1.36826	0.889573	1.25422	1.23264	0.801347	0.970586	ns	0.774263	ns
	P2	0.664343	0.757858	0.876606	0.482968	0.479632	0.594604	1.64124	0.742034	0.821087	0.845836	0.774741	0.712239	0.0355145	*	0.418875	ns
	P3	0.882703	1.23971	0.913831	6.9644	6.19026	5.6962	1.10341	0.952733	0.951262	80.0967	90.5944	82.0781	0.00257938	**	0.00148931	**
	P4	0.870551	0.97942	1.07923	9.38268	12.996	12.7286	1.13905	0.966639	0.908209	22.1225	22.2726	25.4268	0.0113774	*	0.0022513	**

## Sheet: Figure 3
Fig. 3a	Vec+CT	YY1+CT	Vec+Cis	YY1+Cis	P value (Vec+CT vs Vec+Cis)	P value summary (Vec+CT vs Vec+Cis)	P value (Vec+Cis vs YY1+ Cis)	P value summary (Vec+Cis vs YY1+ Cis)	One-way ANOVA
Relative cell viability	1.1	1.07	0.6	0.89	0.0006	***	0.0091	**
	1.22	0.89	0.55	1.03
	0.85	1.13	0.63	0.85
	0.93	0.96	0.49	0.79
Fig. 3b
Relative cell viability	CT	Eudesmin	Cis	Cis+Eudesmin	P value (CT vs Cis)	P value summary(CT vs Cis)	P value (Cis vs Cis+Eudesmin)	P value summary (Cis vs Cis+Eudesmin)	One-way ANOVA
	0.976	0.907	0.62	0.875	0.0002	***	0.0227	*
	1.08	0.955	0.617	0.773
	0.944	0.967	0.685	0.765
Fig. 3c	Vec+CT			YY1+CT			Vec+Cis			YY1+Cis			P value (Vec+CT vs Vec+Cis)	P value summary (Vec+CT vs Vec+Cis)	P value (Vec+Cis vs YY1+ Cis)	P value summary (Vec+Cis vs YY1+ Cis)	One-way ANOVA
Il6	0.9	1.27	0.87	1.05	1.36	1	1.68	2.13	2.07	1.26	1.18	1.11	0.0016	**	0.0055	**
Cxcl2	1.25	0.8	1	1.54	1.15	1.26	5.03	3.57	4.08	1.25	1.49	1.57	<0.0001	****	0.0001	***
Fig. 3d
Relative cell viability	pSuper+CT	sh YY1+CT	pSuper+Cis	sh YY1+Cis	P value (pSuper+CT vs pSuper+Cis)	P value summary(pSuper+CT vs pSuper+Cis)	P value (pSuper+Cis vs shYY1+Cis)	P value summary(pSuper+Cis vs shYY1+Cis)	t test
	0.969638	0.820591	0.747723	0.626	0.0007	***	0.0471	*
	0.987855	0.788297	0.722882	0.638421
	1.04251	0.823075	0.689751	0.685452
Fig. 3e	CT			ShYY1			Cis			Cis+Sh YY1			P value (CT vs Cis)	P value summary(CT vs Cis)	P value (Cis vs shYY1+Cis)	P value summary(Cis vs shYY1+Cis)	One-way ANOVA
IL6	1.23	0.93	1.15	1.03	1.15	1.12	3.27	2.56	3.34	5.52	4.98	5.2	<0.0001	****	<0.0001	****
CXCL2	0.87	1.26	1.04	0.95	0.92	1.06	3.72	2.99	3.3	4.73	5.01	4.79	<0.0001	****	0.0002	***
Fig. 3f		CT				Cis				Cis+Eudesmin				P value (CT vs Cis)	P value summary(CT vs Cis)	P value (Cis vs Cis+Eudesmin)	P value summary(Cis vs Cis+Eudesmin)	t test
	Yy1	0.92129	0.837441	1.29615	1.17437	0.167984	0.213463	0.130223	0.159843	0.363928	0.393125	0.523004	0.400829	0.0031	**	0.0022	**
	Kim1	1.02282	0.755702	1.29375	1.91484	545.798	815.132	858.033	788.822	244.308	184.681	357.853	396.696	0.0017	**	0.0025	**
Fig. 3g
Fig. 3h	CT	Cis	Cis+Eudesmin	P value (CT vs Cis)	P value summary(CT vs Cis)	P value (Cis vs Cis+Eudesmin)	P value summary(Cis vs Cis+Eudesmin)	One-way ANOVA
Serum creatinine (mg/L)	1.74382	17.3451	11.2307	<0.0001	****	<0.0001	****
	2.56016	15.1636	10.7524
	2.67325	16.0532	12.0346
	2.76325	18.2593	12.4464
Fig. 3i	CT	Cis	Cis+Eudesmin	P value (CT vs Cis)	P value summary(CT vs Cis)	P value (Cis vs Cis+Eudesmin)	P value summary(Cis vs Cis+Eudesmin)	One-way ANOVA
Serum BUN (mg/L)	237.621	1035.46	633.519	<0.0001	****	<0.0001	****
	193.457	1201.39	583.267
	246.208	1135.71	672.036
	253.076	1264.53	693.582
Fig. 3j	CT	Cis	Cis+Eudesmin	P value (CT vs Cis)	P value summary(CT vs Cis)	P value (Cis vs Cis+Eudesmin)	P value summary(Cis vs Cis+Eudesmin)	One-way ANOVA
Score	0	2.2	1.4	<0.0001	****	<0.0001	****
	0.2	2	1.2
	0	2	1.4
	0	2	1.4

## Sheet: Figure4
Fig. 4a
Fig. 4b
Fig. 4d															FRET
		CFP			YFP			FRET			P value (CFP vs FRET)	P value summary (CFP vs FRET)	P value (YFP vs FRET)	P value summary(YFP vs FRET)	P value (KIM1-CFP+DR5-YFP vs Cis+KIM1-CFP+DR5-YFP)	P value summary(KIM1-CFP+DR5-YFP vs Cis+KIM1-CFP+DR5-YFP)	One-way ANOVA
FRET Intensity	CFP+YFP	123.6	164.9	173.2	100.6	145.3	112.7	133.5	157.9	121.8	0.6811	ns	0.6195	ns	<0.0001	****
	KIM1-CFP+DR5-YFP	146.7	131.9	162.8	113.7	136.5	145.7	437.2	465.7	490.2	<0.0001	****	<0.0001	****
	Cis+CFP+YFP	134.6	200.8	147.9	110.6	137.5	140.2	130.4	178.1	134.5	0.8209	ns	0.702	ns
	Cis+KIM1-CFP+DR5-YFP	153.4	130.7	192.1	138.6	170.3	177.1	720.5	664.2	687.5	<0.0001	****	<0.0001	****
Fig. 4e
	Walength (nm)	500	500.5	501	501.5	502	502.5	503	503.5	504	504.5	505	505.5	506	506.5	507	507.5	508	508.5	509	509.5	510	510.5	511	511.5	512	512.5	513	513.5	514	514.5	515	515.5	516	516.5	517	517.5	518	518.5	519	519.5	520	520.5	521	521.5	522	522.5	523	523.5
Flurescence Intensity	CFP+YFP	279.741	286.142	287.699	294.619	283.028	285.969	278.53	223.378	219.492	218.688	212.792	216.544	217.08	223.646	225.388	224.986	224.718	227.264	233.562	227.13	274.104	274.752	273.456	270.378	271.674	276.21	275.886	275.886	274.104	261.954	270.702	270.378	264.708	271.512	270.054	268.434	224.548	231.994	225.424	224.11	221.628	207.612	212.43	208.78	206.298	208.488	208.342	206.882
	Cis+CFP+YFP	132.153	132.525	134.013	133.827	128.247	128.247	132.153	138.849	136.617	131.688	133.176	137.826	135.315	135.129	136.676	132.54	131.788	137.334	131.694	131.224	132.728	136.582	132.728	137.052	139.026	137.522	132.258	128.31	144.29	137.992	139.684	144.29	129.456	126.585	124.41	123.366	121.017	117.537	122.322	115.101	116.754	116.232	115.188	111.795	112.839	105.531	139.08	139.934
	KIM1-CFP+DR5-YFP	278.035	279.65	282.88	280.245	284.07	292.485	295.29	304.045	306	313.14	318.92	329.8	333.71	338.47	345.1	267.136	271.936	280.64	296.768	306.304	316.736	336.256	348.288	361.6	373.376	385.984	422.272	437.888	461.44	475.712	496.832	526.592	539.904	554.944	576.704	601.152	584.218	591.121	607.169	627.229	651.419	661.449	675.019	680.919	701.569	711.599	715.139	721.629
	Cis+KIM1-CFP+DR5-YFP	268.569	275.442	271.614	275.616	280.401	280.314	285.36	287.013	301.455	303.282	300.237	318.159	324.075	332.514	333.036	364.443	384.192	391.935	412.38	427.692	438.48	452.574	475.803	494.682	518.781	537.66	556.626	594.698	627.895	587.489	609.917	626.916	665.275	687.97	720.544	753.652	776.703	803.759	832.595	958.44	968.24	992.74	1013.32	1048.6	1057.42	1076.04	1084.86	1084.86
Fig. 4f
	CT	Cis	P value (CT vs Cis)	P value summary(CT vs Cis)	t test
Relative IOD	0.77	4.13	0.0004	***
	1.25	4.76
	1.13	5.22
	0.85	5.57
Fig. 4f
	Sham	uIRI	P value (Sham vs uIRI)	P value summary(Sham vs uIRI)	t test
Relative IOD	0.71	3.77	0.0014	**
	1.39	3.56
	0.82	5.14
	1.08	3.78
Fig. 4g
Fig. 4h
Fig. 4k
	Vec+pSuper	KIM1 OE+shDR5+CT	Vec+pSuper+Cis	KIM1 OE+pSuper+Cis	Vec+shDR5+Cis	KIM1 OE+shDR5+Cis	P value (Vec+pSuper vs Vec+pSuper+Cis)	P value summary(Vec+pSuper vs Vec+pSuper+Cis)	P value (Vec+pSuper+Cis vs KIM1 OE+pSuper+Cis)	P value summary (Vec+pSuper+Cis vs KIM1 OE+pSuper+Cis)	P value (KIM1 OE+pSuper+Cis vs KIM1 OE+shDR5+Cis)	P value summary(KIM1 OE+pSuper+Cis vs KIM1 OE+shDR5+Cis)	One-way ANOVA
Relative Cell viability	0.936043	0.985381	0.652352	0.465966	0.792142	0.559159	<0.0001	****	<0.0001	****	<0.0001	****
	0.964824	0.994974	0.679762	0.415258	0.819552	0.641388
	1.04705	0.963453	0.682503	0.453632	0.679762	0.593421
	1.03472	1.00868	0.623572	0.457743	0.687985	0.642759
	1.00046	0.98127	0.619461	0.416628	0.677021	0.629054
Fig. 4l
		Vec+pSuper			KIM1 OE+shDR5+CT			Vec+pSuper+Cis			KIM1 OE+pSuper+Cis			Vec+shDR5+Cis			KIM1 OE+shDR5+Cis			P value (Vec+pSuper vs Vec+pSuper+Cis)	P value summary(Vec+pSuper vs Vec+pSuper+Cis)	P value (Vec+pSuper+Cis vs KIM1 OE+pSuper+Cis)	P value summary (Vec+pSuper+Cis vs KIM1 OE+pSuper+Cis)	P value (KIM1 OE+pSuper+Cis vs KIM1 OE+shDR5+Cis)	P value summary(KIM1 OE+pSuper+Cis vs KIM1 OE+shDR5+Cis)	One-way ANOVA
Relative mRNA levels	FAS	0.89	1.07	1.04	1.07	0.96	0.93	2.23	2.76	2.21	3.27	3.04	3.39	1.76	1.73	1.62	1.67	2.03	2.26	<0.0001	****	0.0026	**	<0.0001	****
	BAX	1.12	1.03	0.85	1.04	0.86	1.03	1.98	2.43	2.07	3.51	2.97	3.23	1.85	2.01	1.79	1.82	1.67	2.16	0.0001	***	0.0003	***	<0.0001	****
	BCL2	1.04	0.86	1.1	1.06	0.87	1.13	0.43	0.57	0.44	0.42	0.46	0.43	0.45	0.47	0.5	0.67	0.78	0.68	<0.0001	****	0.9877	ns	0.0206	*
Fig. 4m
[truncated: 153 more columns]

## Sheet: Figure5
Fig. 5b											FRET
		CFP			YFP			FRET			P value (DR5-CFP+DR5-YFP vs Cis+DR5-CFP+DR5-YFP)	P value summary (DR5-CFP+DR5-YFP vs Cis+DR5-CFP+DR5-YFP)	P value (Cis+DR5-CFP+DR5-YFP vs KIM1 OE+Cis+DR5-CFP+DR5-YFP)	P value summary(Cis+DR5-CFP+DR5-YFP vs KIM1 OE+Cis+DR5-CFP+DR5-YFP)	One-way ANOVA
FRET Intensity	CFP+YFP	93.5	113.7	106.2	90.2	103.7	95.6	103.2	107.6	121.3	<0.0001	****	<0.0001	****
	DR5-CFP+DR5-YFP	83.2	107.3	96.5	103.7	112.5	117.9	163.2	157.5	160.3
	KIM1 OE+DR5-CFP+DR5-YFP	122.5	137	112.3	105.2	101.2	113.2	430.7	455.9	427.3
	Cis+DR5-CFP+DR5-YFP	93.2	103.5	110.7	103.2	112.5	107.3	503.5	493.4	524.8
	Cis+KIM1 OE+DR5-CFP+DR5-YFP	89.3	107.2	105.3	113.2	90.7	89.3	590.6	612.7	593.9
											FRET
Fig. 5c		CFP			YFP			FRET			P value (Cas9+DR5-CFP+DR5-YFP vs Cas9+Cis+DR5-CFP+DR5-YFP)	P value summary (Cas9+DR5-CFP+DR5-YFP vs Cas9+Cis+DR5-CFP+DR5-YFP)	P value (Cas9+Cis+DR5-CFP+DR5-YFP vs KIM1 KO+Cis+DR5-CFP+DR5-YFP)	P value summary (Cas9+Cis+DR5-CFP+DR5-YFP vs KIM1 KO+Cis+DR5-CFP+DR5-YFP)	One-way ANOVA
FRET Intensity	Cas9+CFP+YFP	107.2	98.3	112.5	85.2	88.3	94.5	89.5	101.3	95.2	<0.0001	****	<0.0001	****
	KIM1 KO+CFP+YFP	87.5	103.6	110.7	104.5	112.7	83.6	104.5	89.2	103.5
	Cas9+DR5-CFP+DR5-YFP	103.6	96.7	115.3	98.2	105.3	103.6	265.3	284.2	288.9
	KIM1 KO+DR5-CFP+DR5-YFP	85.7	96.2	103.3	105.4	98.3	86.7	173.2	166.5	160.8
	Cas9+Cis+DR5-CFP+DR5-YFP	113	98.2	107.5	124.3	116.2	126.5	577.3	563.2	613.3
	KIM1 KO+Cis+DR5-CFP+DR5-YFP	91.3	96.5	112.1	98.3	87.6	105.3	416.3	438.2	470.1
Fig. 5d
	Wavelength (nm)	CFP+YFP	DR5-CFP+DR5-YFP	OE KIM1+DR5-CFP+DR5-YFP	Cis+DR5-CFP+DR5-YFP	OE KIM1+Cis+DR5-CFP+DR5-YFP
Flurescence Intensity	500	117.635	118.516	97.9988	171.084	113.201
	500.5	117.401	118.962	98.6298	174.995	116.298
	501	118.136	118.962	99.8917	172.817	114.573
	501.5	117.368	118.181	98.8622	175.094	116.377
	502	115.899	117.065	100.357	177.817	118.533
	502.5	116.6	115.503	103.644	177.767	118.494
	503	114.964	115.614	104.74	180.639	120.768
	503.5	114.897	115.949	99.9392	181.579	121.513
	504	114.53	116.507	100.645	189.797	128.022
	504.5	114.296	114.61	103.222	190.837	128.845
	505	114.296	114.163	105.309	189.104	127.473
	505.5	112.293	113.382	109.237	195.27	132.357
	506	110.423	111.708	110.648	198.557	130.843
	506.5	108.753	111.072	123.411	203.246	134.444
	507	107.351	149.045	130.421	263.671	134.667
	507.5	107.117	147.238	134.262	274.38	141.014
	508	104.713	146.049	146.238	231.595	149.44
	508.5	104.312	146.847	154.388	237.168	152.743
	509	101.508	143.821	163.662	251.884	161.466
	509.5	80.8925	142.707	169.145	262.905	167.999
	510	100.442	141.412	175.144	270.671	172.602
	510.5	99.06	114.379	186.369	280.815	178.615
	511	97.9493	113.909	193.288	297.535	188.526
	511.5	95.7279	112.45	200.943	256.395	164.14
	512	94.4547	112.128	205.447	270.879	172.725
	512.5	92.5854	109.692	235.237	282.225	179.451
	513	90.635	106.242	250.782	234.384	186.207
	513.5	89.6055	106.13	260.609	246.238	159.689
	514	88.4136	103.707	275.429	261.806	169.155
	514.5	76.3521	145.876	284.41	314.276	176.16
	515	74.835	143.981	291.949	324.794	280.374
	515.5	72.9929	124.215	310.315	332.766	287.819
	516	70.0943	122.72	318.53	350.755	304.619
	516.5	68.9836	119.917	327.811	361.398	314.558
	517	68.3605	163.702	341.239	376.675	328.824
	517.5	76.3248	161.358	356.327	392.201	343.325
	518	74.3492	160.75	376.43	445.935	393.505
	518.5	72.497	177.628	456.824	470.174	502.118
	519	70.6448	172.947	469.703	485.561	519.478
	519.5	69.163	204.809	485.802	505.746	542.251
	520	67.7739	198.162	505.215	510.496	547.609
	520.5	66.5391	196.224	513.264	522.369	561.004
	521	65.0882	191.753	524.155	532.343	572.256
	521.5	62.8038	191.962	528.89	549.441	591.546
	522	61.322	188.742	482.524	553.715	596.369
	522.5	60.6738	193.663	489.645	562.739	606.549
	523	58.4511	188.957	492.158	567.013	611.371
	523.5	56.8459	185.154	496.765	567.013	611.371
	524	59.4701	181.009	497.184	572.712	617.801
	524.5	61.6206	180.261	498.022	575.087	620.48
	525	60.607	174.776	506.818	582.686	629.053
	525.5	59.2058	171.223	509.75	541.687	624.767
	526	57.447	169.104	464.337	480.28	555.489
	526.5	57.0594	165.645	459.389	476.887	551.661
	527	56.4334	162.279	456.725	481.128	556.446
	527.5	55.1217	149.003	457.486	478.16	553.096
	528	53.6609	147.269	444.165	475.191	549.747
	528.5	53.0945	142.934	440.739	532.675	545.919
	529	51.6933	140.275	441.12	517.832	531.087
	529.5	50.2624	140.16	420.125	515.917	529.173
	530	49.6065	135.449	411.744	497.722	510.992
	530.5	49.0997	133.398	403.728	489.104	284.48
	531	42.9774	133.195	400.813	488.146	283.938
	531.5	42.8158	130.532	390.61	479.048	278.791
	532	42.708	131.121	382.594	476.654	277.436
	532.5	41.0374	130.119	377.128	460.778	272.017
	533	40.4446	129.761	370.57	443.062	261.993
	533.5	39.9326	129.066	329.542	442.057	261.424
	534	37.2242	129.468	316.933	423.239	250.776
	534.5	36.8893	127.901	314.727	352.04	246.299
	535	35.7816	128.01	284.05	341.676	239.381
	535.5	35.0861	151.642	273.355	329.443	231.214
	536	34.6481	147.354	266.029	320.705	225.381
	536.5	34.0299	144.758	262.752	313.186	220.362
	537	33.3859	143.479	255.55	308.24	217.06
	537.5	32.6131	142.839	249.645	311.599	219.302
	538	32.0463	140.733	240.743	305.546	204.592
	538.5	28.1307	138.4	213.424	293.952	197.236
	539	27.5091	134.526	208.5	288.667	193.883
	539.5	27.2789	111.341	202.57	329.094	219.533
	540	26.7495	116.096	198.597	312.022	216.042
	540.5	26.6574	112.714	194.345	305.034	211.608
	541	24.729	88.9504	189.477	287.637	200.57
	541.5	24.2239	88.4113	184.078	278.716	194.91
	542	23.6309	89.0852	173.699	273.908	191.859
	542.5	23.3893	87.6566	173.531	265.036	186.23
	543	23.1917	86.201	167.516	262.427	180.916
	543.5	22.7085	83.3169	159.264	257.056	177.582
	544	22.401	82.1309	157.837	248.086	172.016
	544.5	21.942	79.9206	191.53	246.92	171.293
	545	21.3974	78.0877	188.629	237.899	165.695
	545.5	21.1251	77.6025	182.551	183.869	132.167
	546	27.7994	76.4165	177.716	179.969	129.747
	546.5	27.1437	77.0095	171.88	174.643	126.442
	547	27.1467	75.2844	168.426	171.414	124.439
	547.5	25.9932	65.9418	164.42	166.969	138.52
	548	25.5074	67.4292	161.588	201.503	133.456
	548.5	24.5536	66.2145	156.305	191.145	125.281
	549	30.5188	63.1157	155.303	191.355	125.446
	549.5	29.9306	62.4712	153.473	190.013	124.387
	550	29.2896	59.3228	148.223	183.429	119.191
	550.5	28.9729	59.769	127.628	183.89	119.555
	551	28.4035	54.122	121.993	176.132	113.431
	551.5	27.6306	53.4693	116.807	175.755	113.133
	552	26.9293	53.0032	88.9991	172.106	110.254
	552.5	26.2506	53.5859	87.448	162.765	118.826
	553	22.2743	51.0919	83.5139	155.12	83.9286
	553.5	21.7896	47.9919	83.7163	175.385	83.0775
	554	20.9816	49.3438	82.3	172.7	81.8718
	554.5	20.5578	47.4092	77.5792	170.595	80.9261
	555	19.7247	46.7332	77.5792	165.648	78.7038
	555.5	19.1358	46.1272	76.4776	162.858	77.4508
	556	18.7336	45.2182	86.0723	159.437	75.914
	556.5	15.5003	40.0675	82.9947	155.279	74.0463
	557	14.8844	40.3524	82.3535	153.016	73.0297
	557.5	14.5113	39.4757	81.5328	153.805	73.3844
	558	14.2656	38.84	79.2758	144.805	69.3416
	558.5	13.7592	39.8483	78.7885	142.489	68.3014
	559	13.398	38.7524	78.2756	141.015	67.6394
	559.5	13.0101	36.8016	101.79	140.594	67.4502
	560	13.0711	37.9414	101.213	137.647	66.1263
	560.5	12.8771	36.2098	100.907	110.472	64.3059
	561	12.4136	35.881	96.1468	109.471	66.6031
	561.5	12.2789	35.3111	95.3308	110.82	67.3991
	562	12.2546	37.3365	95.6028	107.469	65.4219
	562.5	11.7184	36.2157	91.557	102.594	62.5461
	563	11.4409	35.5385	89.5852	125.081	62.4177
	563.5	11.2954	33.3903	87.3413	126.256	63.111
	564	11.1364	33.5771	85.0634	123.905	61.7244
	564.5	10.7053	32.2929	86.1513	121.12	60.081
	565	10.4601	31.7091	84.2814	117.769	58.1039
	565.5	10.3873	32.1995	82.4115	115.81	56.9484
	566	10.1879	58.1575	74.1612	112.633	55.0739
	566.5	9.94544	58.6248	70.0362	114.33	56.0753
	567	9.35803	56.9255	68.7898	113.721	55.7159
	567.5	9.30953	55.9059	67.9885	109.63	53.3022
	568	9.09397	55.736	67.0686	108.063	52.3778
	568.5	8.25668	54.0792	75.3093	89.8566	41.6367
	569	8.0879	54.1217	74.3931	87.9229	40.4958
	569.5	7.69113	51.6153	73.1596	88.4854	40.8277
	570	7.69705	24.2138	72.3844	87.3955	40.1847
	570.5	7.83918	24.2337	73.0187	86.9736	53.3877
	571	7.38022	22.7451	64.9936	84.6729	51.3333
	571.5	7.25882	22.0902	61.4736	83.2145	50.4492
	572	7.04859	22.4276	61.5051	82.3566	49.9291
	572.5	6.94792	18.9555	59.6822	81.413	49.357
	573	6.51561	19.2131	58.2994	78.3246	47.4846
	573.5	6.62221	18.8869	57.4822	75.9225	46.0284
	574	6.21359	19.2474	57.8908	74.8502	45.3783
	574.5	6.13068	19.7453	57.1994	74.0781	44.9102
	575	6.258	18.8525	55.2823	74.3354	45.0662
	575.5	6.06554	18.3031	54.2766	72.7484	44.104
	576	5.87603	32.0875	54.4966	71.0755	43.0898
	576.5	5.75167	31.3906	51.8566	71.0326	43.0638
	577	5.68903	30.9967	51.008	67.8155	41.1135
	577.5	5.55232	30.5119	32.8316	66.4858	40.3073
	578	5.4324	30.2058	36.7092	61.7246	37.4208
	578.5	5.35565	28.3879	36.5657	61.6388	37.3688
	579	5.23813	21.0266	35.5852	61.0383	37.0047
	579.5	5.19496	21.2045	34.6047	58.6362	35.5485
	580	5.16857	20.5362	34.509	60.9096	36.9267
	580.5	5.10621	20.5955	44.4562	47.9029	35.6785
	581	4.95032	20.315	47.2978	47.5161	35.3924
	581.5	4.85678	20.1576	46.0567	44.6331	33.26
	582	4.69129	19.9227	46.6773	43.7892	32.6359
	582.5	9.66811	12.7951	44.2641	44.5627	33.208
	583	9.47338	11.7649	44.2641	43.0509	32.0898
	583.5	9.40577	11.5187	43.8504	43.0861	32.1158
	584	9.21104	11.4691	44.6088	40.2733	30.0355
	584.5	9.20833	11.3276	42.437	39.6756	29.5934
	585	9.08392	11.779	40.9202	40.1327	29.9314
	585.5	9.02712	11.5899	40.2652	38.2693	28.5532
	586	8.92705	11.1477	39.3689	38.7967	28.9433
	586.5	8.81346	10.1971	39.0931	39.1482	29.2033
	587	9.00549	10.2222	38.4725	39.2889	29.3073
	587.5	8.86214	10.352	37.7831	36.8277	27.487
	588	8.67823	10.7333	36.5075	35.4214	26.4468
	588.5	8.68364	10.352	35.232	34.1205	25.4846
	589	8.68635	10.2818	35.7146	58.5197	26.1087
	589.5	8.90395	10.1878	34.646	61.6538	24.5459
	590	8.88391	9.99582	33.598	60.816	23.979
	590.5	8.70361	9.54832	33.5463	62.2418	24.9437
	591	8.71029	9.47021	33.0361	62.0381	24.8059
	591.5	8.63683	9.82371	31.8708	65.199	22.6853
	592	8.42981	9.55627	35.2647	64.5899	22.3383
	592.5	8.3096	9.36297	35.5088	63.6119	21.7811
	593	8.31962	8.8281	34.4123	63.2044	21.5489
	593.5	8.4031	8.64539	30.0589	61.9262	20.8207
	594	8.18272	8.68511	30.7736	62.694	21.2581
	594.5	8.10927	9.05052	30.6976	84.3951	20.85
	595	8.12596	8.701	31.4192	81.6732	19.7112
	595.5	8.08923	9.24514	29.5686	81.8951	19.8041
	596	7.95567	8.84796	27.5212	79.8625	18.9537
	596.5	7.76535	8.8281	28.1323	79.9581	18.9937
	597	7.68187	8.43886	27.0758	77.5178	17.9727
	597.5	7.6752	8.52491	27.6282	77.3489	17.9021
	598	7.80208	8.80426	28.2635	76.0968	17.3782
	598.5	7.66184	8.36471	27.421	75.6541	17.193
	599	7.62177	8.16745	26.3058	76.2249	17.4318
	599.5	7.5383	8.01122	26.4646	75.7182	17.2198
	600	7.4014	8.1873	25.8501	76.6617	17.6145
Fig. 5e
	Wavelength (nm)	Cas9+CFP+YFP	KIM1 KO+CFP+YFP	Cas9+DR5-CFP+DR5-YFP	KIM1 KO+DR5-CFP+DR5-YFP	Cas9+Cis+DR5-CFP+DR5-YFP	KIM1 KO+Cis+DR5-CFP+DR5-YFP
Flurescence Intensity	500	131.162	222.855	125.12	174.637	106.199	109.418
	500.5	130.871	222.844	126.414	174.046	108.302	110.316
	501	130.456	222.694	128.094	173.372	110.639	111.393
	501.5	130.043	222.447	130.037	172.857	113.248	112.668
	502	129.584	222.054	132.2	172.4	116.184	114.156
	502.5	129.09	221.524	134.547	172.018	119.4	115.883
	503	128.656	220.842	137.281	171.888	123.007	117.877
	503.5	128.116	220.062	140.354	171.677	127.188	120.169
	504	127.548	219.129	143.863	171.535	132.104	122.798
	504.5	126.942	218.136	147.607	171.434	137.87	125.805
	505	126.262	217.032	151.734	171.295	144.586	129.23
	505.5	125.532	215.796	156.32	171.163	152.32	133.122
	506	124.769	214.943	161.306	171.059	160.968	137.529
	506.5	123.995	213.927	166.753	171.025	170.412	142.495
	507	123.181	212.654	176.264	170.997	180.675	148.058
	507.5	122.358	211.2	185.548	171.026	191.739	154.246
	508	121.443	209.673	194.682	170.944	203.506	161.08
	508.5	120.518	208.026	203.677	170.907	215.911	168.549
	509	119.612	206.232	212.606	170.964	228.813	176.626
	509.5	118.63	204.25	221.414	170.922	242.086	185.279
	510	117.707	202.138	230.038	171.041	255.776	194.467
	510.5	116.763	199.927	238.655	171.159	269.879	204.151
	511	115.859	197.53	247.094	171.383	284.33	214.286
	511.5	115.006	195.016	255.286	171.736	299.013	224.818
	512	113.851	192.383	263.255	171.511	313.818	235.691
	512.5	112.682	189.578	271.071	171.267	328.662	246.845
	513	111.472	186.715	278.136	170.95	343.421	258.202
	513.5	110.37	183.776	285.002	170.843	358.012	269.682
	514	109.29	180.791	291.764	170.774	372.444	281.198
	514.5	108.329	177.629	298.351	170.924	386.629	292.661
	515	107.396	174.477	304.695	171.11	400.497	303.983
	515.5	106.368	171.201	310.787	171.081	414.013	315.075
	516	105.467	167.923	316.59	172.162	427.115	325.844
	516.5	104.596	164.542	322.206	173.126	439.785	336.197
	517	103.758	161.208	327.416	173.977	451.997	346.054
	517.5	102.982	157.818	332.374	174.762	463.69	355.348
	518	102.233	154.359	337.028	175.422	474.838	364.02
	518.5	101.567	150.832	341.295	176.054	485.392	372.011
	519	100.979	147.364	344.919	176.644	495.329	379.28
	519.5	100.551	143.851	348.099	177.326	504.643	385.801
	520	100.341	140.348	350.85	178.168	513.308	391.548
	520.5	100.246	136.925	353.258	179.022	521.285	396.507
	521	100.074	133.489	355.173	179.58	528.448	400.666
	521.5	99.2953	130.151	356.653	178.946	534.735	404.023
	522	98.4455	126.925	357.64	178.015	540.086	406.576
	522.5	97.5741	123.647	358.131	176.867	544.472	408.321
	523	96.5611	120.531	358.112	175.305	547.869	409.25
	523.5	95.5736	117.473	358.12	172.833	550.273	409.35
	524	94.5233	114.421	357.53	170.186	551.676	408.627
	524.5	93.4907	111.613	356.431	167.501	552.071	407.086
	525	92.4824	108.815	354.643	164.799	551.488	404.738
	525.5	91.3791	106.184	351.38	161.836	549.779	401.605
	526	90.2436	104.44	347.439	158.935	547.077	397.711
	526.5	89.139	102.028	342.724	156.048	543.49	393.084
	527	88.0441	99.81	338.238	153.133	539.124	387.752
	527.5	86.8823	97.694	333.194	150.007	534.031	381.744
	528	86.2006	95.8034	327.798	147.877	528.302	375.091
	528.5	85.3654	94.168	322.039	146.195	522.014	367.832
	529	84.5217	92.5881	315.855	144.533	515.294	360.001
	529.5	83.661	91.1148	309.252	142.863	508.195	351.647
	530	82.7654	89.9414	302.245	141.16	500.737	342.819
	530.5	81.901	88.9359	294.856	139.571	492.912	333.579
	531	81.0943	88.2469	287.512	138.13	484.696	323.982
	531.5	80.2405	87.2146	279.913	135.968	476.043	314.086
	532	79.3903	86.2921	270.785	133.761	466.88	303.95
	532.5	78.4162	84.6828	262.862	131.293	457.124	293.628
	533	77.5317	83.1702	254.905	128.905	446.945	283.17
	533.5	76.7233	81.6185	247.174	126.602	436.385	272.626
	534	75.9311	80.1112	239.486	124.282	425.385	262.048
	534.5	75.2293	78.622	231.787	122.038	414.113	251.487
	535	74.548	77.1355	224.297	119.755	402.723	240.992
	535.5	73.8737	75.7654	217.17	117.403	391.374	230.611
	536	72.8902	74.5078	209.767	115.448	380.224	220.391
	536.5	70.9327	73.3269	201.161	113.652	369.337	210.376
	537	69.1237	72.1419	192.833	111.475	358.795	200.619
	537.5	67.2696	71.1064	185.077	109.204	348.696	191.18
	538	65.654	70.1429	178.051	107.105	339.223	182.113
	538.5	64.0994	69.2179	171.611	104.903	330.405	173.477
	539	62.7008	68.3225	165.906	102.857	322.163	165.323
	539.5	61.3395	67.5937	160.783	100.786	314.399	157.691
	540	60.1169	66.8351	156.499	98.8008	307.007	150.615
	540.5	59.1408	66.1742	153.007	97.0522	299.863	144.125
	541	58.0288	65.6035	150.191	95.1623	292.833	138.231
	541.5	56.98	64.596	148.129	93.3155	285.939	132.934
	542	55.9978	63.5533	146.803	91.4939	279.228	128.22
	542.5	55.1975	62.6217	142.025	89.8421	272.607	124.066
	543	54.5153	61.6291	137.269	88.2746	265.996	120.441
	543.5	54.1075	60.5796	132.903	87.0377	259.391	117.3
	544	53.888	59.5015	128.642	85.9806	252.786	114.613
	544.5	53.7347	58.4369	124.573	84.9581	246.272	112.351
	545	54.1585	57.4235	120.845	84.0989	239.931	110.481
	545.5	54.5869	56.3905	117.451	83.27	233.685	108.967
	546	54.9886	55.2972	114.186	82.4948	227.462	107.761
	546.5	55.4045	54.2541	111.181	81.7731	221.237	106.817
	547	55.7571	53.1807	108.407	80.9924	215.054	106.085
	547.5	56.4887	52.1315	105.915	80.9857	208.961	105.512
	548	57.25	51.1441	103.604	81.1545	202.969	105.043
	548.5	58.085	50.1306	102.01	81.5872	197.126	104.632
	549	58.837	49.1035	100.833	81.9853	191.473	104.241
	549.5	59.6952	48.0295	99.851	82.636	185.946	103.835
	550	60.4568	46.9061	99.073	83.2188	180.56	103.385
	550.5	61.2425	45.731	98.1188	83.9407	175.368	102.864
	551	62.1584	44.6428	97.5478	85.2153	170.336	102.253
	551.5	63.0352	43.5575	97.2496	85.4374	165.469	101.544
	552	63.9329	42.5562	97.4402	85.6555	160.728	100.744
	552.5	64.9038	41.5285	97.8726	85.9111	156.09	99.8586
	553	65.7789	40.5393	98.3112	86.0483	151.557	98.8891
	553.5	66.7735	39.5993	98.7769	86.2651	147.105	97.8431
	554	67.8103	38.7265	99.432	86.5147	142.755	96.7266
	554.5	68.8504	37.878	100.419	86.7429	138.495	95.5448
	555	69.8533	37.084	101.542	86.8982	134.29	94.3041
	555.5	70.5677	36.4248	102.796	86.568	130.116	93.0137
	556	71.0304	35.7868	104.086	85.929	125.954	91.6816
	556.5	71.533	35.1954	105.798	85.2757	121.92	90.3126
	557	72.0119	34.6284	107.535	84.5984	118.03	88.9053
	557.5	72.3738	34.068	109.296	83.7626	114.319	87.4603
	558	72.798	33.5714	111.089	82.8862	110.754	85.9806
	558.5	73.2801	33.0476	112.867	82.0182	107.345	84.478
	559	73.1817	32.6357	114.137	81.8169	104.079	82.9719
	559.5	73.2253	32.297	115.317	81.7388	100.976	81.4731
	560	73.2596	31.8709	116.292	81.6648	98.0641	79.9925
	560.5	73.1784	31.4694	117.275	81.4567	95.324	78.541
	561	73.1938	31.0834	118.099	81.407	92.7564	77.1318
	561.5	73.1701	30.7782	118.736	81.3575	90.3399	75.7762
	562	73.2213	30.5073	119.287	81.3432	88.0565	74.4843
	562.5	73.4141	30.2996	119.71	81.5053	85.8883	73.2648
	563	73.4699	30.1684	120.006	81.6067	83.8786	72.1256
	563.5	73.4752	30.0091	120.035	81.6989	82.0203	71.0682
	564	73.359	29.854	119.897	81.4611	80.2735	70.0899
	564.5	73.0728	29.5659	119.52	81.0829	78.6382	69.1839
	565	72.7387	29.3047	119.01	80.6359	77.1052	68.3361
	565.5	72.3654	28.9783	118.054	80.2107	75.6647	67.5313
	566	71.9532	28.7025	116.946	79.7777	74.2834	66.7525
	566.5	71.4399	28.5123	115.605	79.2042	72.9646	65.9862
	567	70.8874	28.3668	114.182	78.6879	71.7047	65.2157
	567.5	70.2587	28.2102	112.633	78.1314	70.4986	64.4275
	568	69.4922	28.2272	110.87	77.5472	69.3499	63.6106
	568.5	68.7231	28.2692	108.953	76.9989	68.2515	62.7552
	569	67.8132	28.3723	106.772	76.3109	67.2058	61.8551
	569.5	66.9288	28.4344	104.332	75.6033	66.2498	60.9062
	570	65.8163	28.517	101.755	74.748	65.3685	59.9073
	570.5	64.6545	28.6674	98.9861	73.88	64.538	58.8584
	571	63.3177	28.8136	95.9562	72.9396	63.7603	57.7613
	571.5	61.9833	28.9683	92.7002	71.9456	63.0337	56.6181
	572	61.6373	29.1473	90.734	70.8406	62.3662	55.431
	572.5	61.2984	29.3327	88.961	70.06	61.7451	54.207
	573	61.2179	29.4863	87.1948	69.4779	61.1328	52.9563
	573.5	61.0771	29.6438	85.4154	68.7993	60.5088	51.6902
	574	60.903	29.8461	83.6445	68.0555	59.8584	50.4171
	574.5	60.9014	30.0556	81.7605	67.4044	59.1798	49.1506
	575	60.9446	30.2098	79.8547	66.7731	58.4623	47.9037
	575.5	61.1374	30.3968	78.0192	66.2103	57.7036	46.6895
	576	61.3107	30.5792	76.1485	65.5764	56.9088	45.5193
	576.5	61.8429	30.787	74.2335	65.2351	56.0842	44.4016
	577	62.5164	30.92	72.3025	64.9933	55.2347	43.3428
	577.5	63.2935	31.0323	70.3024	64.8215	54.3751	42.3472
	578	64.1503	31.1025	68.3446	64.681	53.5225	41.4159
	578.5	65.0265	31.2602	66.7552	64.5373	52.7026	40.547
	579	65.9666	31.3687	65.0632	64.4	51.9487	39.7382
	579.5	66.7496	31.4644	63.6121	64.1136	51.2672	38.9864
	580	67.6917	31.5115	62.2182	63.9165	50.6433	38.289
	580.5	68.1559	31.5115	60.7644	63.7793	50.0691	37.6422
	581	68.6804	31.4774	59.3469	63.6922	49.5241	37.0428
	581.5	69.2638	31.4013	57.9619	63.7054	49.0042	36.4898
	582	69.7047	31.3219	56.5678	63.6298	48.5027	35.9778
	582.5	70.1197	31.253	55.2836	63.5651	47.9991	35.502
	583	70.436	31.1371	54.0148	63.4298	47.4711	35.0543
	583.5	70.7559	31.0066	52.7618	63.3463	46.9081	34.6311
	584	71.0845	30.848	51.6537	63.3228	46.3225	34.2297
	584.5	71.4409	30.6676	50.4948	63.3845	45.7027	33.8458
	585	71.7091	30.4706	49.3703	63.3969	45.0477	33.477
	585.5	71.978	30.4293	48.2965	63.4673	44.3746	33.1225
	586	72.2045	30.3969	47.7565	63.547	43.6526	32.7837
	586.5	72.4238	30.3766	47.2185	63.4817	42.9018	32.4625
	587	72.5874	30.3381	46.7866	63.4017	42.1379	32.1614
	587.5	72.7176	30.3073	46.0414	63.3257	41.3826	31.8835
	588	72.7519	30.2465	45.357	63.206	40.6438	31.6307
	588.5	72.8298	30.1869	44.7834	63.1533	39.9392	31.4027
	589	72.7697	30.1518	44.3031	63.0268	39.281	31.1968
	589.5	72.6488	30.0907	43.7928	62.8881	38.6641	31.0097
	590	72.4716	30.0471	43.3751	62.7422	38.0907	30.8366
	590.5	72.2518	29.9961	42.9853	62.6013	37.5631	30.6717
	591	71.9612	29.9107	42.6361	62.4444	37.0676	30.5074
	591.5	71.7692	29.7974	42.3472	62.4058	36.6055	30.3356
	592	71.4804	29.6774	41.7475	62.3335	36.1315	30.1512
	592.5	71.2091	29.5621	41.1694	62.3187	35.6546	29.9493
	593	70.9884	29.4385	40.5767	62.3884	35.152	29.7265
	593.5	70.6023	29.3076	39.9923	62.375	34.6636	29.4815
	594	70.0932	29.1765	39.452	62.3128	34.2068	29.2149
	594.5	70.0838	29.0006	38.8737	62.3063	33.8001	28.9292
	595	69.9658	28.8195	38.3036	62.2248	33.4447	28.627
	595.5	69.8605	28.6377	37.7419	62.1521	33.1347	28.3122
	596	69.8336	28.4423	37.1538	62.1335	32.8708	27.9891
	596.5	69.7808	28.2275	36.587	62.097	32.6452	27.661
	597	69.7878	27.9966	36.0098	62.1019	32.4493	27.3314
	597.5	69.6955	27.7588	35.4392	62.0381	32.275	27.0031
	598	69.4701	27.5188	34.89	61.8824	32.1053	26.6786
	598.5	69.3519	27.2544	34.3684	61.8008	31.9331	26.3605
	599	69.2642	26.9949	33.8075	61.7402	31.7288	26.0517
	599.5	69.0622	26.7246	33.2343	61.6007	31.517	25.7554
	600	68.9524	26.6222	32.6971	61.5249	31.2929	25.4763
Fig. 5f														39.041 s
	Time (s)	CT			KIM1 OE			Cis			KIM1 OE+Cis			P value (CT vs Cis)	P value summary (CT vs Cis)	P value (Cis vs KIM1 OE+Cis)	P value summary(Cis vs KIM1 OE+Cis)	One-way ANOVA
Donor/FRET Intensity	0.122	1.00375	1.00273	1.0267	0.999269	0.972739	0.996428	1	0.985623	0.977372	1.00144	1.00493	1	0.0002	***	<0.0001	****
	2.179	0.998193	1.00346	1.03662	0.985124	0.941368	0.968731	1.00369	0.93484	1.00471	0.865698	0.871213	1.08452
	4.25	1.00391	1.004	1.06405	0.99453	0.933412	0.983959	1	0.951576	1.06909	0.961449	0.973923	0.993572
	6.32	1.02793	1.01402	1.09415	1.02622	0.950784	1.03626	0.99016	1.01727	1.15797	1.22676	1.25251	0.993572
	8.355	1.04287	1.01127	1.10042	1.06457	0.982068	1.10718	0.99631	1.1185	1.2427	1.57286	1.60617	0.989396
	20.931	1.06291	1.01206	1.09739	1.107	1.02796	1.18066	1.44772	1.23918	1.33996	1.91675	1.95142	2.51054
	22.943	1.06934	1.00118	1.08351	1.14195	1.06089	1.23937	1.44895	1.35044	1.42914	2.229	2.26271	2.50336
	24.955	1.08602	0.99316	1.08326	1.1683	1.08503	1.27881	1.46618	1.41721	1.47832	2.4488	2.4748	2.37604
	26.968	1.09982	1.00973	1.08591	1.1811	1.09602	1.29008	1.46741	1.44039	1.46348	2.46818	2.4802	2.30888
	28.98	1.09685	1.03481	1.08008	1.16285	1.07792	1.25181	1.44772	1.41129	1.4823	2.31051	2.30434	2.39912
	30.992	1.09193	1.05974	1.08388	1.1628	1.07657	1.24563	1.41451	1.41401	1.47909	2.32803	2.31018	2.34945
	33.004	1.09922	1.0989	1.09275	1.16444	1.07693	1.24547	1.40959	1.4213	1.47014	2.3751	2.35248	2.17363
	35.016	1.09609	1.12578	1.09105	1.16001	1.072	1.24421	1.43296	1.43496	1.45115	2.41881	2.39009	2.46301
	37.028	1.10161	1.15252	1.09713	1.15586	1.06789	1.24011	1.37761	1.45167	1.4552	2.44645	2.41549	2.40837
	39.041	1.10225	1.16103	1.09719	1.14871	1.06176	1.23306	1.42927	1.46376	1.46233	2.48177	2.45412	2.40567
Fig. 5g														34.942
	Times (s)	Cas9			KIM1 KO			Cas9+Cis			KIM1 KO+Cis			P value (Cas9 vs Cis)	P value summary (Cas9 vs Cis)	P value (Cis vs KIM1 KO+Cis)	P value summary(Cis vs KIM1 KO+Cis)	One-way ANOVA
Donor/FRET Intensity	0.108	0.988896	0.988696	0.988977	0.998534	1.00842	1.01498	1.00551	1.03854	0.996454	1.00551	1.00458	0.991248	0.0001	***	<0.0001	****
	1.971	0.988672	0.98841	0.988708	0.989161	1.02558	1.01734	1.00983	1.0787	0.991269	1.00983	1.00767	0.98032
	3.84	0.99859	0.99824	0.998453	0.981317	1.05158	1.0211	1.00111	1.11481	0.987635	1.00111	1.00265	0.987398
	5.71	1.01258	1.0057	1.01631	0.981687	1.08384	1.01329	1.0153	1.16202	0.99349	1.0153	1.00616	1.00903
	7.58	1.02092	1.01828	1.02186	0.986295	1.11615	1.00842	1.04083	1.2084	0.994506	1.04083	1.01942	1.03881
	9.45	1.03007	1.03974	1.02335	0.996953	1.14218	0.994334	1.07385	1.24084	1.00157	1.07385	1.0405	1.07954
	15.972	1.02561	1.05192	1.00847	1.00237	1.15594	0.982825	1.10113	1.2769	1.0172	1.11218	1.05966	1.10547
	16.971	1.0184	1.06306	0.989746	1.00823	1.16317	0.978782	1.14111	1.31277	1.0357	1.14485	1.07883	1.12504
	17.969	1.01821	1.0804	0.979137	1.01656	1.1691	0.978893	1.18417	1.36781	1.07849	1.16743	1.08954	1.12837
	18.968	1.01866	1.09345	0.97196	1.0084	1.17689	0.979946	1.22298	1.39699	1.11268	1.17746	1.0945	1.1256
	19.966	1.0234	1.10469	0.966984	1.01202	1.18805	0.998216	1.23951	1.40847	1.15885	1.16289	1.0815	1.12488
	20.964	1.02899	1.10274	0.980132	1.01869	1.2018	1.01142	1.26811	1.42264	1.20303	1.16299	1.07989	1.13155
	21.963	1.02556	1.09559	0.990452	1.01924	1.21433	1.02113	1.28597	1.43273	1.22744	1.16031	1.08174	1.11759
	22.961	1.01802	1.08276	1.00299	1.02336	1.22228	1.01265	1.26922	1.40392	1.21914	1.16103	1.0871	1.0948
	23.96	1.00615	1.06484	1.01373	1.01388	1.22323	0.994799	1.27412	1.41727	1.27759	1.16065	1.08753	1.05609
	24.958	0.996562	1.04981	1.02535	1.01199	1.22351	0.997372	1.3199	1.52452	1.34291	1.1598	1.08585	1.02366
	25.956	1.00325	1.05353	1.04812	1.00689	1.22754	0.991269	1.38209	1.64655	1.45755	1.1579	1.08232	0.993194
	26.955	1.00888	1.05812	1.06064	1.00183	1.22893	0.995736	1.45119	1.72763	1.54602	1.15717	1.07768	0.981399
	27.953	1.02515	1.07718	1.07103	1.01281	1.2303	1.02093	1.54245	1.82823	1.65122	1.15808	1.0693	0.974035
	28.952	1.04573	1.09879	1.09065	1.03002	1.22949	1.04893	1.46381	1.75908	1.68706	1.15892	1.07133	0.979199
	29.95	1.0716	1.12598	1.1166	1.04024	1.22538	1.06533	1.51024	1.751	1.68816	1.16071	1.07394	0.986774
	30.948	1.08712	1.14226	1.13225	1.06181	1.2174	1.06966	1.62778	1.81797	1.72153	1.16318	1.07751	0.995868
	31.947	1.13444	1.19196	1.17994	1.0719	1.21275	1.06784	1.83792	2.01233	1.84302	1.16251	1.08177	1.01595
	32.945	1.19629	1.25691	1.24235	1.08282	1.21386	1.07634	2.07982	2.30301	1.95423	1.16198	1.08262	1.04197
	33.944	1.2676	1.33184	1.31431	1.07795	1.22014	1.06973	2.30912	2.56493	2.08979	1.15841	1.08655	1.06819
	34.942	1.33263	1.4001	1.37987	1.07381	1.22571	1.06215	2.48916	2.7743	2.18847	1.15432	1.08459	1.09063
Fig. 5h
FRET Effiency	CT	KIM1	Cis	Cis+KIM1	P value (CT vs Cis)	P value summary (CT vs Cis)	P value (Cis vs Cis+KIM1)	P value summary (Cis vs Cis+KIM1)	One-way ANOVA
	0.11242	0.127613	0.300344	0.595547	0.0007	***	<0.0001	****
	0.147231	0.056178	0.318686	0.590973
	0.109515	0.187422	0.321559	0.584315
Fig. 5i
FRET Effiency	Cas9	KIM1 KO	Cas9+Cis	KIM1 KO+Cis	P value (Cas9 vs Cas9+Cis)	P value summary (Cas9 vs Cas9+Cis)	P value (Cas9+Cis vs KIM1 KO+Cis)	P value summary(Cas9+Cis vs KIM1 KO+Cis)	One-way ANOVA
	0.288302	0.0606421	0.596104	0.133572	0.0004	***	<0.0001	****
	0.322613	0.061035	0.644163	0.079383
	0.311749	0.192873	0.549274	0.09332
Fig. 5j
Fig. 5k
Fig. 5l
Fig. 5m

## Sheet: Figure6
Fig. 6b
Fig. 6c	Cis
	WT	Kim1Ksp KO	P value (WT vs Kim1Ksp KO)	P value summary (WT vs Kim1Ksp KO)	t test
Relative Kim1 level	2.32357	0.0212426	0.0115351	*
	0.780505	0.012801
	1.65803	0.332996
	1.99976	0.206052
	0.0821784	0.0339189
	2.02367
Fig. 6d
	WT+CT	Kim1Ksp KO+CT	WT+Cis	Kim1Ksp KO+Cis	P value (WT+CT vs WT+Cis)	P value summary (WT+CT vs WT+Cis)	P value (WT+Cis vs Kim1Ksp KO+Cis)	P value summary (WT+Cis vs Kim1Ksp KO+Cis)	One-way ANOVA
Serum creatinine (mg/L)	1.70701	2.67517	7.68444	2.64395	0.001	***	0.019	*
	1.69056	1.76806	5.87134	3.30851
	2.2375	1.27102	6.18743	3.11034
			7.24234	2.98749
			4.25043	6.67247
			6.66648
Fig. 6e
	WT+CT	Kim1Ksp KO+CT	WT+Cis	Kim1Ksp KO+Cis	P value (WT+CT vs WT+Cis)	P value summary (WT+CT vs WT+Cis)	P value (WT+Cis vs Kim1Ksp KO+Cis)	P value summary (WT+Cis vs Kim1Ksp KO+Cis)	One-way ANOVA
Serum BUN (mg/L)	148.065	175.263	743.002	289.727	0.0001	***	0.0014	**
	139.521	138.659	599.526	495.413
	147.124	146.575	546.004	262.233
			829.791	327.601
			449.544	274.975
			847.339
Fig. 6f
	WT+CT	Kim1Ksp KO+CT	WT+Cis	Kim1Ksp KO+Cis	P value (WT+CT vs WT+Cis)	P value summary (WT+CT vs WT+Cis)	P value (WT+Cis vs Kim1Ksp KO+Cis)	P value summary (WT+Cis vs Kim1Ksp KO+Cis)	One-way ANOVA
Score	0	0	2.2	0.8	<0.0001	****	<0.0001	****
	0	0.2	2	0.6
	0.2	0	2.2	0.4
			1.6	0.6
			2.2	0.6
			1.4
Fig. 6g
	WT+CT	Kim1Ksp KO+CT	WT+Cis	Kim1Ksp KO+Cis	P value (WT+CT vs WT+Cis)	P value summary (WT+CT vs WT+Cis)	P value (WT+Cis vs Kim1Ksp KO+Cis)	P value summary (WT+Cis vs Kim1Ksp KO+Cis)	One-way ANOVA
Relative Ngal level	0.7	0.53	429.88	86	0.0001	***	0.0013	**
	1.28	1.07	369.37	73.25
	1.11	0.71	323.81	154.98
			341.68	64.22
			263.27	140.89
			127.73
Fig. 6h
		WT+CT			Kim1Ksp KO+CT			WT+Cis						Kim1Ksp KO+Cis					P value (WT+CT vs WT+Cis)	P value summary (WT+CT vs WT+Cis)	P value (WT+Cis vs Kim1Ksp KO+Cis)	P value summary (WT+Cis vs Kim1Ksp KO+Cis)	One-way ANOVA
Relative mRNA levels	Tnfa	1.07	0.88	1.06	1.02	0.91	0.79	17.08	13.7	7.24	10.18	6.79	2.79	1.09	0.86	1.6	1.18	3.57	0.0114	*	0.0067	**
	Mcp1	1.12	0.96	0.92	0.87	1.11	0.91	11.9	25.51	14.98	10.37	8.71	2.74	1.59	1.71	2.9	1.77	2.16	0.0217	*	0.0147	*
	Il6	1.04	0.79	1.22	0.99	0.84	1.18	195.97	172.36	98.06	139.6	212.28	55.63	55.63	59.93	63.22	60.51	86.01	0.0006	***	0.0176	*
	Cxcl2	1.08	0.87	1.06	0.77	1	0.93	135.06	36.72	52.19	79.97	153.7	38.01	48.85	40.29	86.33	48.42	143.56	0.051	ns	0.9803	ns
	Cxcl10	0.87	0.92	1.25	1.03	1.19	0.72	98.97	89.76	69.75	147.67	121.8	77.31	38.84	21.77	39.64	23.5	94.38	0.0003	***	0.0092	**
	Il1b	1.27	0.74	1.07	1.19	0.59	1.44	14.71	33.3	8.75	10.02	17.33	7.01	10.24	10.96	15.33	6.88	12.26	0.0305	*	0.7115	ns
Fig. 6i
		WT+CT			Kim1Ksp KO+CT			WT+Cis						Kim1Ksp KO+Cis					P value (WT+CT vs WT+Cis)	P value summary (WT+CT vs WT+Cis)	P value (WT+Cis vs Kim1Ksp KO+Cis)	P value summary (WT+Cis vs Kim1Ksp KO+Cis)	One-way ANOVA
Relative mRNA levels	Bax	1.26284	0.614152	1.28937	0.750886	0.705475	1.20303	26.5521	31.8833	16.991	22.8167	14.4369	15.7473	6.96988	5.76751	11.4927	8.87024	19.0946	0.0005	***	0.0185	*
	Bcl2	0.972655	0.768438	1.33793	1.3566	1.67018	0.768438	0.232	0.184	0.134	0.074	0.137	0.131	0.383	0.573	0.716	0.43	0.658	0.0006	***	0.0525	ns
Fig. 6j
		WT+CT			Kim1Ksp KO+CT			WT+Cis						Kim1Ksp KO+Cis					P value (WT+CT vs WT+Cis)	P value summary (WT+CT vs WT+Cis)	P value (WT+Cis vs Kim1Ksp KO+Cis)	P value summary (WT+Cis vs Kim1Ksp KO+Cis)	One-way ANOVA
Relative mRNA levels	Tgfb1	0.94	0.79	1.35	1	1.02	0.78	12.12	13.86	7.72	11.36	18.3	6.64	3.28	4.65	5.26	4.12	5.43	0.0004	***	0.0036	**
	Col1a1	1.08	1.14	0.81	0.98	1.11	0.97	20.64	11.1	15.97	13.22	8.03	5.45	3.63	4.68	8.47	4.66	7.28	0.003	**	0.0395	*
	Fn1	0.95	0.87	1.21	0.82	1.3	0.71	14.45	16.04	6.6	8.42	17.18	9.67	4.06	4.96	8.77	1.13	2.76	0.0013	**	0.0067	**
Fig. 6k
Fig. 6l
	WT+Cis	Kim1Ksp KO+Cis	P value (WT+Cis vs Kim1Ksp KO+Cis )	P value summary (WT+Cis vs Kim1Ksp KO+Cis )	t test
TUNEL+ cells per field	347	78	<0.0001	****
	432	104
	406	117
	386	67
	475	127
	394	84
Fig. 6m

## Sheet: Figure7
Fig. 7a
Fig. 7b	bIRI
Relative Kim1 level	WT	Kim1Ksp KO	P value (WT vs Kim1Ksp KO)	P value summary (WT vs Kim1Ksp KO)	t test
	1.3783	0.00656454	0.0004	***
	0.840079	0.0223427
	0.86365	0.00161528
	0.67174	0.00475994
	0.798571	0.00719449
	1.27258	0.0155162
Fig. 7c	bIRI
Serum creatinine (mg/L)	WT	Kim1KSP KO	P value (WT vs Kim1Ksp KO)	P value summary (WT vs Kim1Ksp KO)	t test
	12.2364	2.3439	<0.0001	****
	11.3949	8.33728
	13.0104	6.52208
	11.624	4.5703
		3.6069
		5.06082
		6.12262
Fig. 7d	bIRI
	WT	Kim1Ksp KO	P value (WT vs Kim1Ksp KO)	P value summary (WT vs Kim1Ksp KO)	t test
Serum BUN (mg/L)	1223.64	234.39	<0.0001	****
	1139.49	833.728
	1301.04	652.208
	1162.4	457.03
		360.69
		506.082
		612.262
Fig. 7e	bIRI
Score	WT	Kim1Ksp KO	P value (WT vs Kim1Ksp KO)	P value summary (WT vs Kim1Ksp KO)	t test
	2.2	0.4	0.0007	***
	3.4	0.6
	3.6	0.4
	4	0.8
	1.8	1.4
	3.8	0.4
		1.2
Fig. 7f	bIRI
	WT	Kim1Ksp KO	P value (WT vs Kim1Ksp KO)	P value summary (WT vs Kim1Ksp KO)	t test
Relative Ngal level	1.08937	0.249387	0.0604	ns
	1.05368	0.514749
	2.93068	0.0979346
	0.586457	0.351918
	1.15276	0.315369
	0.439713	0.443531
Fig. 7g	bIRI
		WT						Kim1Ksp KO						P value (WT vs Kim1Ksp KO)	P value summary (WT vs Kim1Ksp KO)	t test
Relative mRNA levels	Tnfa	0.688489	0.72899	2.00815	0.763204	0.697216	1.86456	0.297803	0.230631	0.150696	0.794201	0.354258	0.687521	0.0406387	*
	Mcp1	2.41527	1.26795	0.524935	0.157807	2.98981	1.31843	0.0900261	0.0966974	0.0303808	0.242039	0.124989	0.272247	0.0319597	*
	Il6	2.08916	0.327601	0.971383	0.642265	2.61535	0.895467	0.0973259	0.14543	0.0791522	0.170135	0.146068	0.162537	0.0274326	*
	Cxcl2	1.78635	0.482604	1.37744	0.362655	1.61152	1.44091	0.573725	0.342384	0.171418	0.58306	0.640854	0.895048	0.0483154	*
	Cxcl10	1.76473	0.554581	1.89409	0.693785	0.702128	1.10742	0.486042	0.385201	0.146785	0.385438	0.678546	0.53258	0.0335445	*
	bIRI
Fig. 7h		WT						Kim1Ksp KO						P value (WT vs Kim1Ksp KO)	P value summary (WT vs Kim1Ksp KO)	t test
Relative mRNA levels	Fas	0.62172	1.01813	1.11166	0.631813	1.27702	1.76134	0.497503	0.465016	0.0613172	0.374153	0.372721	0.282009	0.00713953	**
	Bax	1.19789	0.679328	1.07449	0.6983	0.844237	1.93996	0.224558	0.248131	0.105693	0.656181	0.478067	0.551089	0.0134951	*
	Bcl2	0.764941	0.750426	2.1271	0.491466	1.01421	1.64306	1.83557	3.82748	0.791759	3.28469	1.57457	2.95383	0.0503098	ns
	bIRI
Fig. 7i		WT						Kim1Ksp KO						P value (WT vs Kim1Ksp KO)	P value summary (WT vs Kim1Ksp KO)	t test
Relative mRNA levels	Tgfb1	0.621004	0.659818	3.39715	0.598037	0.586471	2.04829	0.184484	0.27209	0.0591513	0.134698	0.170605	0.115509	0.0588792	ns
	Col1a1	1.23964	0.404165	2.15519	0.332536	1.24883	2.23007	0.191733	0.446035	0.0511512	0.213158	0.197746	0.234681	0.0252224	*
	Fn1	1.05392	0.397732	1.83414	0.634762	0.862045	2.37701	0.339639	0.182278	0.0547627	0.149596	0.194619	0.274093	0.0234704	*
Fig. 7j
Fig. 7l	bIRI
	WT	Kim1Ksp KO	P value (WT vs Kim1Ksp KO )	P value summary (WT vs Kim1Ksp KO)	t test
TUNEL+ cells per field	236	63	0.0002	***
	187	70
	267	103
	163	55
	155	45
	245	50
Fig. 7m

## Sheet: Figure8
Fig. 8b
Relative Cell Viability	CT	P2 1 μM	P2 10 μM	Cis	Cis+P2 1 μM	Cis+P2 10 μM	P value (CT vs Cis)	P value summary (CT vs Cis)	P value (Cis vs Cis+P2 1 μM)	P value summary (Cis vs Cis+P2 1 μM)	P value (Cis vs Cis+P2 10 μM)	P value summary(Cis vs Cis+P2 10 μM)	One-way ANOVA
	0.959316	1.0564	1.05872	0.212668	0.538604	0.527046	<0.0001	****	<0.0001	****	<0.0001	****
	1.10495	0.889968	1.00324	0.214979	0.540915	0.566343
	1.00555	1.13037	0.9362	0.2589	0.60564	0.49006
	1.02866	0.924642	0.987055	0.224226	0.50393	0.594082
	0.901526	1.02635	0.866852	0.210356	0.568655	0.610264
Fig. 8c
Relative mRNA expressions	CT			P2 1 μM			P2 10 μM			Cis			Cis+P2 1 μM			Cis+P2 10 μM			P value (CT vs Cis)	P value summary(CT vs Cis)	P value (Cis vs Cis+P2 1 μM)	P value summary (Cis vs Cis+P2 1 μM)	P value (Cis vs Cis+P2 10 μM)	P value summary(Cis vs Cis+P2 10 μM)	One-way ANOVA
Il6	0.936834	0.984129	1.08474	0.693679	0.709325	0.96478	1.05917	0.727657	1.04661	2.9122	2.56531	3.33178	0.909477	1.07626	1.3948	1.16853	1.4588	1.25316	＜0.0001	****	＜0.0001	****	＜0.0001	****
Fas	0.786072	1.27211	0.936709	1.1844	1.17036	1.34921	0.707587	1.19027	0.657763	4.96594	5.11521	3.11588	1.94236	2.07909	2.78539	1.60993	1.62804	1.47256	＜0.0001	****	0.0031	**	0.0003	***
Bax	1.07309	0.931825	1.03568	0.906329	0.482877	0.673327	0.982426	0.649899	1.07265	2.28298	2.13885	2.75632	0.784935	0.794809	0.653705	1.01742	0.670503	1.11308	＜0.0001	****	＜0.0001	****	＜0.0001	****
Bcl2	0.906489	1.04477	1.05598	0.837605	1.08717	0.664989	0.543085	0.429318	0.715943	0.248174	0.240331	0.168951	0.652193	1.15463	0.929399	0.866274	0.662404	0.820372	0.0006	***	0.0018	**	0.009	**
Fig. 8d
Fig. 8f
Serum Creatitine (mg/L)	CT	Cis	Cis+P2 1 μM	P value (CT vs Cis)	P value summary(CT vs Cis)	P value (Cis vs Cis+P2 1 μM)	P value summary(Cis vs Cis+P2 1 μM)	One-way ANOVA
	1.50847	19.579	14.2913	<0.0001	****	0.0435	*
	1.17332	17.7966	16.7985
	1.09297	21.3771	16.6364
	1.22996	18.3548	17.8618
	0.975595	17.5348	16.5192
		19.4814	17.1816
		16.4172	18.4562
Fig. 8g
	CT	Cis	Cis+P2 1 μM	P value (CT vs Cis)	P value summary(CT vs Cis)	P value (Cis vs Cis+P2 1 μM)	P value summary(Cis vs Cis+P2 1 μM)	One-way ANOVA
Serum BUN（mg/L）	249.561	896.128	663.745	<0.0001	****	0.0063	**
	238.108	979.155	663.268
	170.35	936.21	626.526
	200.889	856.302	907.58
	177.205	1184.42	789.993
		867.735	865.448
		1250.73	832.294
Fig. 8h	CT	Cis	Cis+P2 1 μM	P value (CT vs Cis)	P value summary(CT vs Cis)	P value (Cis vs Cis+P2 1 μM)	P value summary(Cis vs Cis+P2 1 μM)	One-way ANOVA
Score	0	2.6	2.4	<0.0001	****	0.0001	***
	0	2.8	1.6
	0	3.2	1.2
	0	3.2	2
	0	3.2	1.6
Fig. 8i
Fig. 8j
	CT	Cis	Cis+P2	P value (CT vs Cis)	P value summary(CT vs Cis)	P value (Cis vs Cis+P2 1 μM)	P value summary(Cis vs Cis+P2 1 μM)	One-way ANOVA
Tunel+ cells per field	13	247	43	＜0.0001	****	＜0.0001	****
	8	195	30
	14	226	41
	17	276	25
	12	268	53
Fig. 8k

## Sheet: Figure S1
Fig. S1a		Sham				IR 1D				IR 3D				IR 7D				P value (Sham vs IR 1D)	P value summary(Sham vs IR 1D)	P value (Sham vs IR 3D)	P value summary (Sham vs IR 3D)	P value (Sham vs IR 7D)	P value summary(Sham vs IR 7D)
Relative mRNA expressions	Cyr61	1.29999	1.26269	0.671985	0.906576	4.75518		5.21078	4.87195	3.24901	5.94221	4.79989	2.30377	7.65021	7.20751	7.69275	7.8762	0.006	***	0.0023	**	<0.0001	****
	Nhe3	1.15389	0.964933	1.11767	0.803572	0.362864		0.518171	0.239733	0.078183	0.401369	0.149167	0.108894	0.210735	0.179431	0.520691	0.436635	0.0011	**	<0.0001	****	0.0004	***
	Fabp4	1.14017	0.945566	0.694117	1.33631	1.95647		2.09398	1.17548	0.145971	0.355951	0.169077	0.032866	0.297353	0.283663	0.77822	1.03904	0.0669	ns	0.0165	*	0.3029	ns
	Il18	1.1888	1.008	0.984525	0.847626	0.733312		0.777277	0.563114	0.951318	0.614719	0.741234	0.742776	1.29101	1.68005	1.31449	0.860651	0.2523	ns	0.3892	ns	0.286	ns
	Ngal	1.05812	2.17121	0.668732	0.650896	479.538		560.084	534.298	287.019	281.307	395.354	279.364	267.705	288.714	143.062	225.268	<0.0001	****	<0.0001	****	0.0002	***
	Kim1	1.0873	1.69672	0.678185	0.799267	2081.99		1965.59	1901.27	1780.73	708.316	1738.05	1785.67	1257.86	1300.41	1046.79	959.906	<0.0001	****	<0.0001	****	0.0009	***
Fig. S1b
Fig. S1c	Sham	I/R	P value (Sham vs I/R)	P value summary (Sham vs I/R)	t test
Relative IOD	0.65	7.33	0.0009	***
	1.13	8.59
	0.93	7.65
	1.29	10.13
Fig. S1d	Cis: 0 μg/mL	Cis: 2.5 μg/mL	Cis: 5 μg/mL	Cis: 7.5 μg/mL	Cis:10 μg/mL	P value ( 0 vs 2.5)	P value summary( 0 vs 2.5)	P value ( 0 vs 5)	P value summary( 0 vs 5)	P value ( 0 vs 7.5)	P value summary ( 0 vs 7.5)	P value ( 0 vs 10)	P value summary ( 0 vs 10)	One-way ANOVA
Relative KIM1 expression	1.13	1.93	4.76	4.43	4.82	0.0012	**	<0.0001	****	<0.0001	****	<0.0001	****
	0.91	2.27	5.28	4.76	5.03
	0.96	2.29	5.07	5.2	5.13
Fig. S1f	CT	Cis	Tnf-a	IL-6	H202	Cis+Tnf-a	Cis+IL-6	Cis+H202	P value ( CT vs Cis)	P value summary ( CT vs Cis)	P value ( CT vs Tnf-a)	P value summary( CT vs Tnf-a)	P value ( CT vs IL-6)	P value summary ( CT vs IL-6)	P value ( CT vs H202)	P value summary( CT vs H202)	P value ( Cis vs Cis+TNF-a)	P value summary ( Cis vs Cis+TNF-a)	P value ( Cis vs Cis+IL-6)	P value summary ( Cis vs Cis+IL-6)	P value ( Cis vs Cis+H2O2)	P value summary ( Cis vs Cis+H2O2)	t test
Relative KIM1 expression	1.00463	9.23217	7.39561	5.7624	2.34026	18.4643	16.9907	3.54717	0.0153	*	0.045	*	0.001	**	0.0346	*	0.074	ns	0.0042	**	0.0342	*
	1.20303	6.61926	13.0563	5.33937	3.26406	31.9262	20.4875	3.49834
	0.827408	9.75857	7.65642	4.87929	3.88165	18.9834	21.6556	3.33265
Fig. S1g	CT	KIM1	P value (CT vs KIM1)	P value summary (CT vs KIM1)	t test
Relative KIM1 expression	1.12	103725	0.0074165	**
	0.9	92776.4
	0.98	124371
Fig. S1h
Fig. S1i	Cas9	KIM1-KO	P value (Cas9 vs KIM1 KO)	P value summary(Cas9 vs KIM1 KO)	t test
Relative KIM1 expression	0.87	0.17	0.00412815	**
	1.03	0.24
	1.1	0.19
Fig. S1j

## Sheet: Figure S2
Fig. S2a
YY1	ESR1	USF1	ESR2	ERG	CTCF	CDX2	GATA4	CEBPA	NR3C1	FOXA1	GATA6	FOXA2	GATA3	TCF7L2	TCF12	FOSL2	STAT1	STAT3	CEBPB	MAX	SP1	SPI1
32.9	2.8	15.7	1.5	12.8	18.4	_	53.5	3.6	19.2	_	3	14.2	24.9	9.9	28.4	65.8	45.3	77.2	39.3	39.5	20.7	10.6	_, non detectable
Fig. S2b		CT			Cis 1D			Cis 3D			Sham				I/R 1D				I/R 3D				I/R 7D				I/R 21D				P value (CT vs Cis 1D)	P value summary (CT vs Cis 1D)	P value (CT vs Cis 3D)	P value summary (CT vs Cis 3D)	P value (Cis 1D vs Cis 3D)	P value summary (Cis 1D vs Cis 3D)	P value (Sham vs I/R 1D)	P value summary (Sham vs I/R 1D)	P value (Sham vs I/R 3D)	P value summary (Sham vs I/R 3D)	P value (Sham vs I/R 7D)	P value summary (Sham vs I/R 7D)	P value (Sham vs I/R 21D)	P value summary (Sham vs I/R 21D)	P value (I/R 1D vs I/R 3D)	P value summary (I/R 1D vs I/R 3D)	P value ( I/R 3Dvs I/R 7D)	P value summary ( I/R 3Dvs I/R 7D)	P value (I/R 7D vs I/R 21D)
Relative mRNA levels	Yy1	0.976783	1.00866	1.01497	0.107304	0.102387	0.119723	0.17061	0.179424	0.251235	1.32753	1.0561	0.91621	0.77849	0.031879	0.05474	0.068571	0.042948	0.073239	0.062015	0.100394	0.096639	0.440969	0.201486	0.261295	0.20787	0.615039	0.661471	0.711408	0.4645	<0.0001	****	0.0001	***	0.0658	ns	0.0036	**	0.004	**	0.0037	**	0.0322	*	0.0336	*	0.0382	*	0.0049
	Kim1	1.44015	0.744522	0.932636	471.262	666.928	781.835	487.431	469.307	461.937	1.25919	1.0087	1.05885	0.743549	1649.14	1719.17	1604.05	1321.08	1047.33	940.641	816.042	1241.18	511.113	173.946	126.457	276.762	19.0603	40.0159	20.5704	8.4123	0.0195	*	0.0003	***	0.2059	ns	0.0004	***	0.0015	**	0.0507	ns	0.0497	*	0.0042	**	0.001	**	0.061
Fig. S2c
Cis	Kim1 expression	Yy1 expression	r	P value	P value summary
	514.023	0.134762	-0.7147	0.0135	*
	398.469	0.253803
	264.571	0.220861
	558.271	0.123281
	473.264	0.132771
	701.263	0.113627
	366.253	0.201373
	413.266	0.187736
	487.431	0.17061
	469.307	0.179424
	461.937	0.251235
Fig. S2d
uIRI	Kim1 expression	Yy1 expression	r	P value	P value summary
	359.44	0.37	-0.861	0.0003	***
	329.77	0.37
	183.15	0.25
	513.6	0.39
	270.14	0.38
	407.33	0.31
	290.4	0.43
	360.26	0.37
	1047.33	0.07
	940.64	0.06
	816.04	0.1
	1241.18	0.1
Fig. S2e		ETO 0 min			ETO 5 min			ETO 10 min			ETO 15 min			ETO 30 min			P value (ETO 0 min vs ETO 5 min)	P value summary (ETO 0 min vs ETO 5 min)	P value (ETO 0 min vs ETO 10 min)	P value summary (ETO 0 min vs ETO 10 min)	P value (ETO 0 min vs ETO 15 min)	P value summary (ETO 0 min vs ETO 15 min)	P value (ETO 0 min vs ETO 30 min)	P value summary (ETO 0 min vs ETO 30 min)	One-way ANOVA
Relative mRNA levels	p21	1.25847	0.80571	0.986233	5.59834	5.30861	2.99315	8.85607	8.04634	7.99076	8.18699	7.22668	9.87194	5.08648	4.54202	5.78239	0.0062	**	<0.0001	****	<0.0001	****	0.0024	**
	Yy1	1.46917	0.818846	0.831236	1.37872	1.39635	1.06069	0.122852	0.083717	0.14576	0.102002	0.083139	0.107444	0.120881	0.132586	0.122427	0.5495	ns	0.0009	***	0.0008	***	0.001	**
[truncated: 6 more columns]

[truncated: 5 more sheets: Figure S3, Figure S4, Figure S5, FigureS6, FigureS7]
